# Supplementary material for: Chemical Composition and Biological Activity of Argentinian Propolis of Four Species of Stingless Bees
Source: Molecules. 2022 Nov 9;27(22):7686. doi: 10.3390/molecules27227686 (PMC9697202; doi:10.3390/molecules27227686)
Supplement: Supplementary file 1 [file molecules-27-07686-s001.zip]

Archive with 1 entries (1 files):
- molecules-2008342-supplementary.pdf
